# Supplementary material for: Outcomes of Nonagenarians with Acute Myocardial Infarction with or without Coronary Intervention
Source: J Clin Med. 2022 Mar 14;11(6):1593. doi: 10.3390/jcm11061593 (PMC8955178; doi:10.3390/jcm11061593)
Supplement: Supplementary file 1 [file jcm-11-01593-s001.zip]

Archive with 2 entries (2 files):
- Supplemental Table S1 (Table S1) (2022-03-05)  (JCM).pdf
- Supplemental Table S2 (Table S2) (2022-03-05)  (JCM).pdf
